# Supplementary material for: An X-ray Tomographic Study of Rechargeable Zn/MnO2 Batteries
Source: Materials (Basel). 2018 Aug 21;11(9):1486. doi: 10.3390/ma11091486 (PMC6164811; doi:10.3390/ma11091486)
Supplement: Supplementary file 1 [file materials-11-01486-s001.zip]

Archive with 1 entries (1 files):
- materials-342459-supplementary.mp4
